# Supplementary material for: Identification of essential genes of the periodontal pathogen Porphyromonas gingivalis
Source: BMC Genomics. 2012 Oct 31;13:578. doi: 10.1186/1471-2164-13-578 (PMC3547785; doi:10.1186/1471-2164-13-578)
Supplement: Additional file 1 — Table S1.P. gingivalis strain ATCC 33277 essential gene list; functional characterization and bioinformatic analyses. Green highlight denotes being found in the DEG as essential in other genomes, blue highlight denotes Bacteroides thetaiotaomicron (Goodman et al. Cell Host & Microbe 2009) but NOT DEG essential gene match and orange highlight denotes being part of P. gingivalis core genome (Brunner et al. BMC Microbiology 2010). (XLS 133 kb) [file 1471-2164-13-578-S1.xls]

## Sheet: Sheet1
Locus in 33277	Locus in W83	Polar	Start	End	Strand	ProteinID	Abbreviation	KEGG KO/Pathway	COG	NCBI Protein Domains
PGN_0001	PG0001		10	1413	+	Chromosome replication initiator DnaA	dnaA	K02313 / pgn02020	COG0593L	PRK00149
PGN_0023	PG0027	Possibly	29910	31067	+	Por secretion system protein PorV	lptO/porV		COG3637M	CLSK826753
PGN_0024	PG0028		31092	31562	+	2-C-methyl-D-erythritol 2,4-cyclodiphosphate synthase	ispF	K01770 /pgn00900, pgn01100, pgn01110	COG0245I	PRK00084
PGN_0033	PG0034		40694	40990	-	Thioredoxin	txn/trx	K03671	COG3118O	CLSK2305804
PGN_0034	PG0035		41057	44725	-	DNA polymerase III alpha subunit	dnaE	K02337 / pgn00230, pgn00240, pgn01100, pgn03030, pgn03430, pgn03440	COG0587L	CLSK913572
PGN_0042	PG0046		53297	54133	-	Phosphatidate cytidylyltransferase	cdsA	K00981 / pgn00564, pgn01100	COG4589R	CLSK2305806
PGN_0043	PG0047	Possibly	54180	56183	-	Cell division protein FtsH	ftsH	K03798	COG0465O	CLSK2760191
PGN_0096	PG2189		103093	104415	-	Aspartate kinase	ask/lysC	K00928 /pgn00260, pgn00270, pgn00300, pgn01100, pgn01110, pgn01120	COG0527E	CLSK822678
PGN_0097	PG2190	Possibly	104451	105173	-	Cell-division ATP-binding protein	ftsE	K09812 / pgn02010	COG2884D	CLSK2306198
PGN_0137	PG2085		142140	143105	+	Tryptophanyl-tRNA synthetase	trpS	K01867 / pgn00970	COG0180J	PRK00927
PGN_0138	PG2086		143178	143579	+	Hypothetical protein				CLSK2306172
PGN_0143	PG2091		179000	179134	+	Dihydroneopterin aldolase	folB	K01633 / pgn00790, pgn01100	COG1539H	CLSK2462607
PGN_0149	PG2097		162086	163009	-	Ribose-phosphate pyrophosphokinase	prsA	K00948 / pgn00030, pgn00230, pgn01100, pgn01110, pgn01120	COG0462FE	PRK01259
PGN_0158	PG2108		171491	172252	-	Thiazole synthase	thiG	K03149 / pgn00730, pgn01100	COG2022H	PRK00208
PGN_0172	PG2123	Possibly	184015	184269	+	Hypothetical protein				CLSK2306179
PGN_0173	PG2124		184298	185290	+	Glyceraldehyde 3-phosphate dehydrogenase type I	gapA	K00134 / pgn00010, pgn01100, pgn01110, pgn01120	COG0057G	CLSK823862
PGN_0189	PG2141		199014	200003	+	3-oxoacyl-ACP synthase	fabH	K00648 / pgn00061, pgn01100	COG0332I	PRK09352
PGN_0190	PG2142		200100	200981	+	GTP-binding protein Era	era	K03595	COG1159R	PRK00089
PGN_0191	PG2143		201062	202357	+	GTP-binding protein EngA	engA	K03977	COG1160R	PRK00093
PGN_0192	PG2144		202426	205707	+	Hypothetical protein			COG1807M	CLSK822469
PGN_0198	PG2150		210131	211618	-	LysM domain-containing protein			COG3858R	CLSK822260
PGN_0202	PG2157		215336	216319	+	Leucine aminopeptidase precursor	pepA		COG2234R	CLSK913582
PGN_0203	PG2158		216361	216768	+	Sulfur Acceptor protein SufE	sufE	K02426	COG2166R	CLSK2760333
PGN_0206	PG2162		219937	221070	-	Lipid A disaccharide synthase	lpxB	K00748 / pgn00540, pgn01100	COG0763M	CLSK2306189
PGN_0207	PG2163	Possibly	221125	221877	-	Stationary phase survival protein SurE	surE	K03787 / pgn00230, pgn00240, pgn00760, pgn01100, pgn01110	COG0496R	PRK00346
PGN_0208	PG2164	Possibly	222446	223975	-	FKBP-type peptidylprolyl isomerase			COG0545O	CLSK2306190
PGN_0209	PG2165		222446	223975	-	Glycyl-tRNA synthetase	glyS	K01880 / pgn00970	COG0423J	PRK04173
PGN_0242	PG0129		260655	261785	+	Glycosyl transferase family 1			COG0438M	CLSK826762
PGN_0243	PG0130		261939	262667	-	Phosphoglyceromutase	gpmA	K01834 / pgn00010, pgn00260, pgn00680, pgn01100 , pgn01110 , pgn01120	COG0588G	PRK14115
PGN_0247	PG0134		265800	267134	-	Magnesium transporter		KO6213	COG2239P	CLSK823755
PGN_0248	PG0135		267184	267942	-	Dimethyladenosine transferase	ksgA	K02528	COG0030J	PRK00274
PGN_0249	PG0136		268091	269122	+	Hypothetical protein / membrane protein		K07027	COG0392S	CLSK823756
PGN_0250	PG0137	Possibly	269171	270607	+	Aminoacyl-histidine dipeptidase	pepD	K01270 / pgn00480, pgn01100	COG2195E	CLSK2760198
PGN_0251	PG0138		270740	271603	+	Malonyl CoA-ACP transacylase	fabD	K00645 / pgn00061, pgn01100	COG0331I	CLSK813570
PGN_0253	PG0140		273167	273856	-	Conserved hypothetical protein				CLSK2760200
PGN_0254	PG0141		273894	274745	-	Chromosome partitioning protein ParB	parB	K03497	COG1475K	CLSK823742
PGN_0255	PG0142		275763	276623	-	Chromosome partitioning protein ParA	parA	K03496	COG1192D	CLSK823743
PGN_0256	PG0143	Possibly	275763	276623	-	Hydrolase / amidase		K12251 / pgn00330, pgn01100	COG0388R	CLSK826764
PGN_0258	NA		279603	280838	-	Preprotein translocase subunit SecG	secG	K03075 / pgn03060, pgn03070 [direct match in TDC60 even though not in W83]	COG1314U	PRK06870
PGN_0260	PG0147		279077	279598	-	Lipoprotein				CLSK823918
PGN_0261	PG0148		279603	280838	-	Sigma-54-dependent transcriptional regulator			COG2204T	CLSK823917
PGN_0264	PG0151		283490	284425	-	Signal recognition particle-docking protein	ftsY	K03110 / pgn03060, pgn03070	COG0552U	PRK10416
PGN_0266	PG0153		285616	287361	-	Aspartyl-tRNA synthetase	aspS	K01876 / pgn00970	COG0173J	PRK00476
PGN_0267	PG0155		287809	288783	-	Riboflavin biosynthesis protein	ribD	K11752 / pgn00740, pgn01100	COG0117H	CLSK2305821
PGN_0272	PG0160		293131	294015	-	Hypothetical protein			COG1209M	CLSK2502950
PGN_0278	PG0166		297760	298299	-	Peptidyl-tRNA hydrolase	spoVC	KO1056	COG0193J	PRK05426
PGN_0279	PG0167		298458	299018	-	50S ribosomal protein L25	rplY	K02897 / pgn03010	COG1825J	PRK05618
PGN_0281	PG0170		299646	301670	+	Methionyl-tRNA synthetase	metS	K01874 / pgn00450, pgn00970	COG0143J	PRK00133
PGN_0293	PG0185		318776	321868	+	Receptor antigen A	ragA		COG4771P	CLSK312518
PGN_0297	PG0189		326039	326728	+	Membrane protein				CLSK826766
PGN_0298	PG0190		326824	327570	+	Undecaprenyl pyrophosphate synthase	ispU	K00806 / pgn00900, pgn01110	COG0020I	PRK14836
PGN_0299	PG0191		327606	330263	+	Outer membrane protein		K07277	COG4775M	CLSK823619
PGN_0300	PG0192		330338	330844	+	Cationic Outer membrane protein OmpH	ompH	K06142	COG2825M	CLSK823618
PGN_0301	PG0193		330897	331370	+	Cationic Outer membrane protein OmpH	ompH	K06142	COG2825M	CLSK2394642
PGN_0309	PG0201		337976	338371	-	Ribonuclease P	rnpA	K03536	COG0594J	PRK01903
PGN_0310	PG0202		338386	339114	-	Uroporphyrinogen-III synthase	hemD	K01719 / pgn00860, pgn01100, pgn01110	COG1587H	CLSK823448
PGN_0311	PG0203	Possibly	339123	339812	-	Hypothetical protein				CLSK826768
PGN_0353	PG0253		384073	384513	+	Ribosome maturation factor	rimP	K09748	COG0779S	PRK02001
PGN_0354	PG0254		384578	385894	+	Transcription elongation factor NusA	nusA	KO2600	COG0195K	PRK09202
PGN_0355	PG0255		386008	388929	+	Translation initiation factor IF-2	infB	K02519	COG0532J	PRK05306
PGN_0357	PG0257		389500	390927	+	Cysteine desulfurase	sufB	K09014	COG0719O	PRK11814
PGN_0358	PG0258		390985	391719	+	ABC transporter ATP-binding protein	sufC	K09013	COG0396O	CLSK2760210
PGN_0359	PG0259		391744	393069	+	ABC transporter permease protein	sufD	KO9015	COG0719O	CLSK823520
PGN_0360	PG0263		394052	395326	+	Tyrosyl-tRNA synthetase	tyrS	K01866 / pgn00970	COG0162J	PRK05912
PGN_0365	PG0267		397672	399447	+	Arginyl-tRNA synthetase	argS	K01887 / pgn00970	COG0018J	PRK01611
PGN_0366	PG0268		399470	400537	+	tRNA-specific 2-thiouridylase MnmA	mnmA	K00566 / pgn04122	COG0482J	PRK00143
PGN_0369	PG0271	Possibly	402414	402866	+	Single-stranded binding protein	ssb	K03111 / pgn03030, pgn03430, pgn03440	COG0629L	CLSK2305841
PGN_0370	PG0272	Possibly	402902	404212	+	Putative transporter CBS domain-containing protein			COG1253R	CLSK2521511
PGN_0371	PG0273		404266	404844	+	4'-phosphopantetheinyl transferase superfamily	acpS		COG2091H	CLSK2305842
PGN_0374	PG0276		406125	407234	-	Hypothetical protein				CLSK823375
PGN_0376	PG1743		410095	410895	+	2-dehydro-3-deoxyphosphooctonate aldolase	kdsA	K01627 / pgn00540, pgn01100	COG2877M	PRK05198
PGN_0393	PG1724		424200	425207	-	DNA-binding/iron metalloprotein/AP endonuclease or O-sialoglycoprotein endopeptidase		K01409	COG0533O	PRK09604
PGN_0398	PG1719		430367	432166	-	ABC transporter ATP-binding protein MsbA family		K11085 / pgn02010	COG1132V	CLSK823509
PGN_0403	PG1714		436695	437321	+	Pyridoxamine-phosphate oxidase	pdxH	K00275 / pgn00750, pgn01100	COG0259H	CLSK822786
PGN_0408	PG1707		443089	443424	+	Septum formation initiator family			COG2919D	CLSK2306093
PGN_0413	PG1702		447765	449711	+	DNA gyrase subunit B	gyrB	K02470	COG0187L	PRK05644
PGN_0418	PG1694	Possibly	458569	459645	+	YceG family protein / aminodeoxychorismate lyase	pabC	K07082	COG1559R	CLSK2521571
PGN_0419	PG1693	Possibly	459660	460391	+	Dinucleotide-utilizing enzyme involved in molybdopterin and thiamine biosynthesis	thiF		COG1179H	CLSK823579
PGN_0420	PG1692		460406	461047	+	Lipoprotein releasing system ATP-binding protein	lolD	K09810 / pgn02010	COG1136V	CLSK2521570
PGN_0433	PG1677		472483	473721	-	Phosphoglycerate kinase	pgk	K00927 / pgn00010, pgn01100, pgn01110, pgn01120	COG0126G	PRK00073
PGN_0449	PG1662		490656	491045	-	Hypothetical protein				CLSK2521568
PGN_0472	PG1622		518334	521012	-	DNA topoisomerase IV subunit A	parC	K02621	COG0188L	PRK12758
PGN_0473	PG1623		521091	522266	-	Membrane bound regulatory protein			COG0348C	CLSK2306079
PGN_0487	PG1636		533731	536298	-	DNA translocase FtsK	ftsK	K03466	COG1674D	CLSK2521565
PGN_0499	PG1613		546543	546929	+	Glyoxalase / methylmalonyl-CoA epimerase			COG3185ER	CLSK822836
PGN_0500	PG1612		547046	548581	+	Methylmalonyl-CoA decarboxylase alpha subunit	accD		COG4799I	CLSK2760304
PGN_0501	PG1611		548624	549547	+	Hypothetical protein				CLSK822838
PGN_0502	PG1610		549562	549780	+	Hypothetical protein				CLSK2306076
PGN_0503	PG1609		549837	550265	+	Biotin carboxyl carrier protein	accB		COG0511I	CLSK2760303
PGN_0510	PG1603		557339	557905	-	Deoxyribonucleoside-triphosphatase		K02428 / pgn00230, pgn00240, pgn01100	COG0127F	PRK14823
PGN_0511	PG1602		557994	558356	+	Hypothetical protein	mmcQ		COG2315S	CLSK2306075
PGN_0512	PG1601		558346	559101	+	Biotin--acetyl-CoA-carboxylase ligase	birA	K03524 / pgn00780, pgn01100	COG0340H	CLSK2392662
PGN_0515	PG1598		560998	561660	-	Lipoprotein signal peptidase	lspA	K03101 / pgn03060	COG0597MU	PRK14788
PGN_0516	PG1597		561682	562044	-	DnaK suppressor protein			COG1734T	CLSK822381
PGN_0517	PG1596		562132	565527	-	Isoleucyl-tRNA synthetase	ileS	K01870 / pgn00970	COG0060J	PRK06039
PGN_0518	PG1595		565887	566525	+	Ribulose-phosphate 3-epimerase	rpe	K01783 / pgn00030, pgn00040, pgn01100, pgn01110, pgn01120	COG0036G	CLSK826867
PGN_0522	PG1589		571513	572340	+	Dihydropteroate synthase	folP	K00796 / pgn00790, pgn01100	COG0294H	CLSK823585
PGN_0523	PG1588		572418	573167	+	Conserved hypothetical protein			COG1624S	CLSK823586
PGN_0540	PG1570		589983	590348	+	Rhodanese-like domain-containing protein / phage shock protein E	pspE		COG0607P	CLSK826862
PGN_0543	PG1966		591544	593049	+	Glutamyl-tRNA synthetase	gltS	K01885 / pgn00860, pgn00970, pgn01100, pgn01110	COG0008J	PRK01406
PGN_0544	PG1565		593092	594312	+	3-deoxy-D-manno-octulosonic-acid transferase	waaA	K02527 / pgn00540, pgn01100	COG1519M	CLSK823275
PGN_0546	PG1563		596485	597336	+	Glucose-1-phosphate thymidylyltransferase	rmlA	K00973 / pgn00521, pgn00523, pgn01100, pgn01110	COG1209M	CLSK2521559
PGN_0547	PG1562		597369	597941	+	dTDP-4-dehydrorhamnose 3,5-epimerase	rmlC	K01790 / pgn00521, pgn00523, pgn01100, pgn01110	COG1898M	CLSK2521558
PGN_0548	PG1561		597956	598795	+	dTDP-4-dehydrorhamnose reductase	rmlD	K00067 / pgn00521, pgn00523, pgn01100, pgn01110	COG1091M	CLSK2760299
PGN_0549	PG1560		598820	599866	+	dTDP-glucose 4,6-dehydratase	rmlB	K01710 / pgn00521, pgn00523, pgn01100, pgn01110	COG1088M	CLSK813437
PGN_0568	PG1541		618157	618573	-	2-amino-4-hydroxy-6- hydroxymethyldihydropteridine pyrophosphokinase	folK	K00950 / pgn00790, pgn01100	COG0801H	CLSK2306060
PGN_0569	PG1540		618603	619637	-	S-adenosylmethionine:tRNA ribosyltransferase-isomerase	queA	K07568	COG0809J	PRK00147
PGN_0572	PG1537		666073	667302	-	Membrane protein				CLSK2306059
PGN_0573	PG1536		621683	622552	-	Cell division protein FtsX	ftsX	K09811 / pgn02010	COG2177D	CLSK2306058
PGN_0610	PG1280		666073	667302	-	HTH domain of SpoOJ/ParA/ParB/RepB family protein			COG4198S	CLSK822569
PGN_0611	PG1279		667339	668241	-	D-3-phosphoglycerate dehydrogenase	serA	K00058 / pgn00260, pgn00680, pgn01100, pgn01120	COG0111HE	CLSK822570
PGN_0612	PG1278		668360	669424	-	Phosphoserine aminotransferase	serC	K00831 / pgn00260, pgn00680, pgn00750, pgn01100, pgn01120	COG1932HE	PRK05355
PGN_0618	PG0571		674838	675833	+	Aspartate-semialdehyde dehydrogenase	asd	K00133 / pgn00260, pgn00270, pgn00300, pgn01100, pgn01110, pgn01120	COG0136E	CLSK823577
PGN_0620	PG0573		676522	677439	+	S-adenosyl-methyltransferase MraW	mraW	K03438	COG0275M	PRK00050
PGN_0621	PG0574	Possibly	677457	677912	+	Hypothetical protein				CLSK2760235
PGN_0622	PG0575		677940	680123	+	Penicillin-binding protein	pbp	K03587 / pgn00550	COG0768M	CLSK2760236
PGN_0623	PG0576		680152	681597	+	UDP-N-acetylmuramoylalanyl-D-glutamate--2, 6-diaminopimelate ligase	murE	K01928 / pgn00300, pgn00550	COG0769M	PRK00139
PGN_0624	PG0577		681630	682871	+	Phospho-N-acetylmuramoyl-pentapeptide- transferase	murX	K01000 / pgn00550, pgn01100	COG0472M	PRK00108
PGN_0625	PG0578		682913	684247	+	UDP-N-acetylmuramoylalanine--D-glutamate ligase	murD	K01925 / pgn00471, pgn00550, pgn01100	COG0771M	CLSK2760238
PGN_0626	PG0579		684277	685515	+	Rod shape-determining protein RodA	ftsW	K03588	COG0772D	CLSK2305893
PGN_0627	PG0580		685530	686651	+	Undecaprenyldiphospho-muramoylpentapeptide beta-N- acetylglucosaminyltransferase	murG	K02563 / pgn00550, pgn01100	COG0707M	PRK00726
PGN_0628	PG0581		686669	688021	+	UDP-N-acetylmuramate--L-alanine ligase	murC	K01924 / pgn00471, pgn00550, pgn01100	COG0773M	PRK00421
PGN_0629	PG0582		688033	688791	+	Cell division protein FtsQ	ftsQ	K03589	D	CLSK2521522
PGN_0630	PG0583		688867	690279	+	Cell division protein FtsA	ftsA	K03590	COG0849D	CLSK2305894
PGN_0635	PG0589		694667	696169	-	GMP synthase	guaA	K01951 / pgn00230, pgn01100	COG0519F	PRK00074
PGN_0638	PG0594		699064	699909	+	RNA polymerase sigma factor RpoD	rpoD	K03068	COG0568K	CLSK2757388
PGN_0639	PG0595		701493	703430	+	30S ribosomal protein S6	rpsF	K02990 / pgn03010	COG0360J	PRK00453
PGN_0642	PG0598		701493	703430	+	Permease			COG0795R	CLSK823143
PGN_0643	PG0599		703451	704650	+	3,4-dihydroxy-2-butanone 4-phosphate synthase	ribA	K14652 / pgn00740, pgn01100	COG0108H	CLSK823142
PGN_0645	PG0602		706393	707415	+	Por Secretion system protein PorQ	porQ		COG2067I	CLSK826791
PGN_0646	PG0603		707463	708140	+	cytidylate kinase	cmk	K00945 / pgn00240, pgn01100	COG0283F	PRK00023
PGN_0647	PG0604		708155	709006	+	4-hydroxy-3-methylbut-2-enyl diphosphate reductase	ispH	K03527 / pgn00900, pgn01100, pgn01110	COG0761IM	PRK01045
PGN_0662	PG0620		720736	723255	+	ATP-dependent protease La	La	K01338	COG0466O	CLSK2760243
PGN_0663	PG0621		723270	723800	+	Hypothetical protein				CLSK823697
PGN_0664	PG0622		723815	725089	+	Hypothetical protein			COG2259S	CLSK2521523
PGN_0665	PG0623		725139	725876	+	Triosephosphate isomerase	tpiA	K01803 / pgn00010, pgn00051, pgn01100, pgn01110, pgn01120	COG0149G	PRK00042
PGN_0666	PG0624		725956	726444	+	Sporulation domain-containing protein				CLSK823699
PGN_0667	PG0625		726466	727029	+	GTP cyclohydrolase I	folE	K01495 / pgn00790, pgn01100	COG0302H	PRK09347
PGN_0669	PG0628		728799	729536	-	ABC transporter ATP-binding protein	lptB	K06861 /pgn02010	COG1137R	CLSK823656
PGN_0670	PG0629		729613	730461	-	Inorganic polyphosphate/ATP-NAD kinase	nadK	K00858 / pgn00760, pgn01100	COG0061G	PRK01911
PGN_0671	PG0630		730557	731255	+	Pyridoxine 5'-phosphate synthase	pdxJ	K03474 / pgn00750, pgn01100	COG0854H	PRK05265
PGN_0679	PG0638		737225	738280	-	Tetraacyldisaccharide 4'-kinase	lpxK	K00912 / pgn00540, pgn01100	COG1663M	CLSK2521524
PGN_0680	PG0639		738328	740097	-	Signal peptide peptidase SppA 67K type	sppA	K04773	COG0616OU	CLSK2521525
PGN_0713	PG0677		775187	776362	+	Saccharopine dehydrogenase	sdh	K00290 / pgn00300, pgn00310, pgn01100, pgn01110	COG1748E	CLSK870070
PGN_0717	PG0681		779860	780189	-	Hypothetical protein				CLSK499106
PGN_0723	PG0687		790665	792002	-	Succinate-semialdehyde dehydrogenase	sdhA	K04072 / pgn00010, pgn00071, pgn00362, pgn00620, pgn00625, pgn00626, pgn00650, pgn01100, pgn01110, pgn01120	COG1012C	CLSK922707
PGN_0726	PG0691		794683	794949	-	NifU-like protein			COG0694O	CLSK2305920
PGN_0734	PG0700		803669	804019	-	Hypothetical protein				CLSK2305921
PGN_0759	PG0728		831015	832157	-	Hypothetical protein			COG0204I	CLSK868800
PGN_0760	PG0729		832200	833174	-	D-alanyl-alanine synthetase A	ddl	K01921 / pgn00473, pgn00550, pgn01100	COG1181M	PRK01966
PGN_0761	PG0730		833259	834338	-	Ribosomal large subunit pseudouridine synthase	rluD	K06180	COG0564J
PGN_0762	PG0731		834394	835032	-	PASTA domain protein			COG2815S	CLSK2392665
PGN_0764	PG0733		835643	836227	+	Riboflavin synthase subunit RibE	ribE	K00793 / pgn00740, pgn01100	COG0307H	PRK09289
PGN_0765	PG0734		836242	836775	+	Nitroreductase			COG0778C	CLSK822648
PGN_0766	PG0735		836852	838048	+	Cysteine desulfurase/Selenocysteine lyase	nifS	K11717 / pgn00450, pgn00730, pgn01100	COG0520E	CLSK2760248
PGN_0777	PG0750		846487	847215	-	Glycosyl transferase (group 2)			COG0463M	CLSK2521529
PGN_0781	PG0754		851536	853884	+	DNA topoisomerase I	topA	K03168	COG0550L	CLSK2760251
PGN_0799	PG0775		827000	827179	+	Acyl-CoA dehydrogenase	fadE	K00257 / pgn01110	COG1960I	CLSK822884
PGN_0800	PG0776		881148	882149	-	Electron transfer flavoprotein alpha subunit	etfA	K03522 / pgn00910	COG2025C	CLSK822883
PGN_0801	PG0777		882176	883024	-	Electron transfer flavoprotein beta subunit	etfB	K03521 / pgn00910	COG2086C	CLSK822882
PGN_0803	PG0779		884082	884537	-	ExbD	exbD		COG0848U	CLSK822990
PGN_0804	PG0780		885221	885673	-	ExbD	exbD		U	CLSK822991
PGN_0805	PG0781		885221	885673	-	Mebrane protein			U	CLSK822992
PGN_0806	PG0782		885700	886494	-	MotA/TolQ/ExbB proton channel protein	exbB	K03561	COG0811U	CLSK822993
PGN_0809	PG0785		888882	889556	-	TonB protein		K03832	COG0810M	CLSK822996
PGN_0813	PG0790		893382	894548	-	GTPase ObgE	obgE	K03979	COG0536R	PRK12298
PGN_0814	PG0791	Possibly	894576	895142	-	Adenylate kinase	adk	K00939 / pgn00230, pgn01100, pgn01110	COG0563F	PRK00279
PGN_0815	PG0792	Possibly	895161	895679	-	Hypoxanthine phosphoribosyltransferase	hpt	K00760 / pgn00230, pgn01100, pgn01110	COG0634F	CLSK2394643
PGN_0816	PG0793		896291	898270	+	Fructose-1,6-bisphosphatase	fbp	K04041 / pgn00010, pgn00030, pgn00051, pgn01100, pgn01110, pgn01120	COG3855G	CLSK876712
PGN_0817	PG0794		898444	900780	+	Penicillin-binding protein 1A	pbp	K05366 / pgn00550, pgn01100	COG5009M	CLSK822354
PGN_0819	PG0796		901721	904480	-	Leucyl-tRNA synthetase	leuS	K01869 / pgn00970	COG0495J	PRK00390
PGN_0820	NA		911853	913046	-	Flavoprotein		[Direct match in TDC60 even though nothing in W83]	C
PGN_0824	PG0801		907579	909012	-	tRNA nucleotidyltransferase	rph		COG0617J	CLSK2521531
PGN_0827	PG0803		911024	911797	-	Glucosamine-6-phosphate deaminase	nagB	K02564 / pgn00520, pgn01100	COG0363G	PRK00443
PGN_0828	PG0804		911853	913046	-	Flavodoxin			COG0426C	CLSK913636
PGN_0829	PG0805	Possibly	913095	913928	-	Prolipoprotein diacylglyceryl transferase	lgt		COG0682M	PRK00052
PGN_0830	PG0806	Possibly	913983	914870	-	Meso-diaminopimelate D-dehydrogenase		K03340 / pgn00300, pgn01100	COG1712R	CLSK822959
PGN_0831	PG0807		914926	915954	-	Nitrogen utilization substance protein NusB-family	nusB	K03625	COG0781K	CLSK2521532
PGN_0833	PG0811		924196	924786	-	Holliday junction DNA helicase RuvA	ruvA	K03550 / pgn03440	COG0632L	PRK00116
PGN_0841	PG0028		932289	932939	+	2-C-methyl-D-erythritol 4-phosphate cytidylyltransferase	ispD	K00991 / pgn00900, pgn01100, pgn01110	COG1211I	PRK00155
PGN_0851	NA		938372	938584	+	PcfK-like protein		[Direct match in TDC60 even though nothing in W83]
PGN_0865	PG1397		952710	954209	+	Bifunctional phosphoribosylaminoimidazolecarboxamidesformyltransferase/IMP cyclohydrolase	purH	K00602 / pgn00230, pgn00670, pgn01100, pgn01110	COG0138F	PRK00881
PGN_0866	PG1396		954330	955331	+	Rod shape-determining protein MreB	mreB	K03569	COG1077D	PRK13927
PGN_0867	PG1395		955387	956256	+	Rod shape-determining protein MreC	mreC	K03570	COG1792M	PRK13922
PGN_0868	PG1394		956274	956774	+	Rod shape-determining protein MreD	mreD		D	CLSK2521550
PGN_0870	PG1392		958640	960079	+	Rod shape-determining protein RodA	rodA	K05837	COG0772D	CLSK823650
PGN_0875	PG1386		963948	966509	+	DNA gyrase A subunit	gyrA	K02469	COG0188L	PRK05560
PGN_0883	PG1404		976878	977576	-	Rhomboid family protein			COG0705R	CLSK823310
PGN_0884	PG1405		977621	980458	-	Organic solvent tolerance protein OstA	ostA		COG1452M	CLSK813451
PGN_0894	PG1418		992956	994746	+	DNA polymerase III, gamma and tau subunits	dnaX	K02343 / pgn00230, pgn00240, pgn01100, pgn03030, pgn03430, pgn03440	COG2812L	PRK14971
PGN_0901	PG1428		1003009	1003476	-	6,7-dimethyl-8-ribityllumazine synthase	ribH	K00794 / pgn00740, pgn01100	COG0054H	PRK00061
PGN_0902	PG1430		1003586	1004254	-	TPR domain-containing protein			COG1729S	CLSK2760293
PGN_0907	PG1063		1008815	1009237	-	Transcriptional regulator			COG3093R	CLSK2305982
PGN_0916	PG1208		1018932	1020836	+	Molecular chaperone DnaK	dnaK	K04043 / pgn03018	COG0443O	PRK00290
PGN_0919	NA		1025103	1025729	-	Hypothetical protein				CLSK2523301
PGN_0962	PG0992		1070871	1072814	+	Threonyl-tRNA synthetase	thrS	K01868 / pgn00970	COG0441J	PRK00413
PGN_0963	PG0991		1072934	1073554	+	Translation initiation factor IF-3	infC	K02520	COG0290J	PRK00028
PGN_0964	PG0990		1073616	1073795	+	50S ribosomal protein L35	rpmI	K02916 / pgn03010	COG0291J	PRK00172
PGN_0965	PG0989		1073926	1074255	+	50S ribosomal protein L20	rplT	K02887 / pgn03010	COG0292J	PRK05185
PGN_0970	PG0985		1089597	1089671	+	RNA polymerase sigma-70 factor ECF subfamily	rpoD	K03088	COG1595K	CLSK2305955
PGN_0984	PG0965		1096000	1096647	+	Phosphatidylserine decarboxylase	psd	K01613 / pgn00564, pgn01100	COG0688I	PRK05305
PGN_0985	PG0964		1096667	1097359	+	Phosphatidylserine synthase	pssA	K00998 / pgn00260, pgn00564, pgn01100	COG1183I
PGN_0987	PG0962		1097970	1099433	+	Prolyl-tRNA synthetase	proS	K01881 / pgn00970	COG0442J	PRK08661
PGN_0988	PG0961		1099506	1099817	+	Hypothetical protein				CLSK823078
PGN_0992	PG0957		1103677	1104630	-	Riboflavin biosynthesis protein	ribF	K11753 / pgn00740, pgn01100	COG0196H	CLSK2305952
PGN_0993	PG0956		1104636	1105913	-	Peptidase M23/M37 family			COG4942D	CLSK2760263
PGN_0994	PG0955		1105943	1106788	-	Hypothetical protein				CLSK2305951
PGN_0997	PG0953		1108569	1108985	-	Deoxyuridine 5'-triphosphate nucleotidohydrolase	dut	K01520 / pgn00240, pgn01100	COG0756F	PRK00601
PGN_0998	PG0952		1109060	1110787	-	4-hydroxy-3-methylbut-2-en-1-yl diphosphate synthase	lspG	K03526 / pgn00900, pgn01100, pgn01110	COG0821I	PRK02048
PGN_0999	PG0951		1110979	1111467	-	Phosphoribosylaminoimidazole carboxylase	purE	K01588 / pgn00230, pgn01100, pgn01110	COG0041F	CLSK823184
PGN_1000	PG0950	Possibly	1111486	1111848	-	Glycine cleavage system protein H	gcvH	K02437 / pgn00630	COG0509E	PRK01202
PGN_1001	PG0932		1112034	1113023	-	DNA polymerase III, delta subunit	holA	K02340 / pgn00230, pgn00240, pgn01100, pgn03030, pgn03430, pgn03440	COG1466L	CLSK822426
PGN_1002	PG0948		1113060	1113818	-	AMP nucleosidase	amn	K01241 / pgn00230	COG0775F	PRK07115
PGN_1003	PG0947		1113905	1114360	+	Type I restriction enzyme R protein	hsdR			CLSK2521537
PGN_1005	PG0945		1115345	1116655	+	ABC transporter permease protein		K01992	COG1668CP	CLSK2760262
PGN_1010	PG0937		1122321	1123025	+	Hypothetical protein				CLSK261512
PGN_1011	PG0936		1123064	1124347	+	Xanthine/uracil/vitamin C permease		K06901	COG2252R	CLSK2305950
PGN_1012	PG0935		1124394	1125200	+	4-diphosphocytidyl-2-C-methyl-D-erythritol kinase	ispE	K00919 / pgn00900, pgn01100, pgn01110	COG1947I	PRK14609
PGN_1019	PG0928		1133669	1135207	+	Response regulator			COG2204T	CLSK826828
PGN_1020	PG0927		1135237	1135635	+	ATP/GTP-binding transmembrane protein		K06925	COG0802R	CLSK823068
PGN_1022	PG0925		1136008	1136604	+	Thymidine kinase	tdk	K00857 / pgn00240, pgn01100	COG1435F	PRK04296
PGN_1023	PG0924		1136619	1137416	+	Acid phosphatase OlpA / lipoprotein / 5'-nucleotidase	olpA		COG2503R	CLSK2305948
PGN_1024	PG0923		1137473	1137790	+	Ribosome-binding factor A	rbfA	K02834	COG0858J	CLSK823314
PGN_1025	PG0922		1137836	1139041	+	Membrane protein		K09808 / pgn02010	COG4591M	CLSK2521534
PGN_1026	PG0920		1171124	1171234	-	Glycosyl transferase family 2		K00721 / pgn01100	COG0463M	CLSK2305947
PGN_1033	PG0912		1144932	1146479	+	Polysaccharide transport protein			COG2244R	CLSK899188
PGN_1038	PG0903		1150648	1151172	+	Arginine decarboxylase, pyruvoyl-dependent	adiA	K02626 / pgn00330, pgn01100	COG1945S	CLSK922715
PGN_1058	PG0880		1178005	1178442	+	Bacterioferritin comigratory protein	bcp	K03564	COG1225O	CLSK2760258
PGN_1078	PG1288		1201190	1202269	+	GDP-mannose 4,6-dehydratase	gmd	K01711 / pgn00051, pgn00520, pgn01100	COG1089M	CLSK822603
PGN_1079	PG1289		1202280	1203335	+	GDP-fucose synthetase	wcaG	K02377 / pgn00051, pgn00520, pgn01100	COG0451MG	CLSK2760281
PGN_1129	PG1341		1258941	1259393	+	Lipoprotein			COG3087D	CLSK822176
PGN_1130	PG1342		1259411	1260409	+	UDP-N-acetylenolpyruvoylglucosamine reductase	murB	K00075 / pgn00520, pgn00550, pgn01100	COG0812M	PRK00046
PGN_1134	PG1345		1264879	1266132	+	Glycoside hydrolase family protein			COG0438M	CLSK491588
PGN_1151	PG1364		1280023	1281162	-	1-deoxy-D-xylulose 5-phosphate reductoisomerase	ispC	K00099 / pgn00900, pgn01100, pgn01110	COG0743I	PRK05447
PGN_1152	PG1365		1283046	1283612	-	16S rRNA-processing protein RimM	rimM	K02860	COG0806J	PRK00122
PGN_1153	PG1366		1281711	1282997	-	UDP-N-acetylglucosamine 1-carboxyvinyltransferase	murA	K00790 / pgn00520, pgn00550, pgn01100	COG0766M	PRK09369
PGN_1154	PG1367	Possibly	1283046	1283612	-	Methionyl-tRNA formyltransferase	fmt		J	CLSK822969
PGN_1155	PG1368		1283668	1284987	-	Glucose-6-phosphate isomerase	pgi	K01810 / pgn00010, pgn00030, pgn00500, pgn00520, pgn01100, pgn01110, pgn01120	COG0166G	PRK14097
PGN_1156	PG1369		1285038	1286024	-	Glycerol-3-phosphate dehydrogenase	gspA	K00057 / pgn00564	COG0240C	CLSK823026
PGN_1157	PG1370		1286128	1287846	-	Lysyl-tRNA synthetase	lysS	K04567 / pgn00970	COG1190J	PRK00484
PGN_1173	PG1077		1304724	1305491	+	Electron transfer flavoprotein beta subunit	etfB	K03521 / pgn00910	COG2086C	CLSK2760272
PGN_1178	PG1081		1309811	1310989	-	Acetate kinase	ackA	K00925 / pgn00430, pgn00620, pgn00640, pgn00680, pgn01100, pgn01120	COG0282C	PRK00180
PGN_1179	PG1082		1311053	1312045	-	Phosphotransacetylase	eutD	K00625 / pgn00430, pgn00620, pgn00640, pgn00680, pgn01100, pgn01120	COG0280C	CLSK823601
PGN_1187	PG1091		1318398	1319423	+	DHH subfamily 1 protein		K06881	COG0618R	CLSK2521542
PGN_1188	PG1093		1319519	1320112	+	Hypothetical protein				CLSK2305992
PGN_1189	PG1094		1320184	1321554	+	Phosphoglucomutase/phosphomannomutase	manB	K01840 / pgn00051, pgn00520, pgn01100, pgn01110	COG1109G	CLSK2459296
PGN_1194	PG1097		1326454	1328907	+	Bifunctional UDP-N-acetylmuramoyl-tripeptide:D-alanyl-D-alanine ligase/alanine racemase	alr	K01775 / pgn00473, pgn01100	COG0787M	PRK11930
PGN_1202	PG1105		1336893	1338332	-	RNA polymerase sigma-54 factor	rpoN	K03092 / pgn02020	COG1508K	CLSK2305994
PGN_1203	PG1106		1338344	1339630	-	UDP-N-acetylmuramoyl-tripeptide--D-alanyl-D- alanine ligase	murF	K01929 / pgn00300, pgn00550, pgn01100	COG0770M	CLSK823584
PGN_1204	PG1114		1339850	1340188	+	Aspartate alpha-decarboxylase	panD	K01579 / pgn00410, pgn00770, pgn01100, pgn01110	COG0853H	PRK05449
PGN_1205	PG1115		1340283	1341602	+	Signal recognition particle protein	ffh	K03106 / pgn03060, pgn03070	COG0541U	PRK10867
PGN_1215	NA		1355776	1356288	+	Hypothetical protein
PGN_1218	PG1121		1357956	1359347	-	Asparaginyl-tRNA synthetase	asnS	K01893 / pgn00970	COG0017J	PRK03932
PGN_1219	PG1122		1359397	1360698	-	Ribosomal large subunit pseudouridine synthase B	rluB	K06178	COG1187J
PGN_1220	PG1123		1360817	1362142	-	Adenylosuccinate lyase	purB	K01756 / pgn00230, pgn00250, pgn01100, pgn01110	COG0015F	PRK09285
PGN_1222	PG1125		1386756	1387781	-	Hypothetical protein				CLSK2305996
PGN_1223	PG2148		1363556	1364725	-	Uracil permease	uraA	K02824	COG2233F	CLSK261331
PGN_1229	PG1132		1372940	1375552	+	Valyl-tRNA synthetase	valS	K01873 / pgn00970	COG0525J	PRK05729
PGN_1232	PG1134		1376378	1377301	+	Thioredoxin reductase	trxB	K00384 / pgn00240, pgn00450	COG0492O	CLSK823892
PGN_1240	PG1141		1385226	1386359	-	Glycosyl transferase, group 1 family protein			COG0438M	CLSK2305999
PGN_1241	NA		1386424	1386717	-	Hypothetical protein		[Direct match to TDC60 though not in W83]
PGN_1242	PG1142		1386756	1387781	-	Exopolysaccharide synthesis-like protein				CLSK2306000
PGN_1244	PG1144		1389427	1390368	-	Peptide chain release factor 2	prfB	K02836	COG1186J
PGN_1250	NA		1397717	1397917	+	Hypothetical protein		[Direct match to TDC60 though not in W83]
PGN_1251	PG1149		1398055	1399164	+	Glycosyl transferase			COG0438M	CLSK2306002
PGN_1301	PG1052		1443481	1443819	-	Transcriptional regulator			COG0789K	CLSK2305977
PGN_1312	PG1040		1455584	1456030	+	Transcriptional regulator		K03402	COG1438K	CLSK2305974
PGN_1315	PG1037		1460739	1462100	-	Hypothetical protein				CLSK2305971
PGN_1356	PG1217		1512195	1512587	+	RNA polymerase Rpb6	rpoZ		COG0857R	CLSK2760280
PGN_1357	PG1218		1512195	1512587	+	Membrane protein				CLSK822258
PGN_1358	PG1219		1512881	1513174	+	Transcriptional accessory protein			K	CLSK2306011
PGN_1359	PG1220		1513196	1514311	+	Erythronate-4-phosphate dehydrogenase	pdxB	K03473 / pgn00750, pgn01100	COG0111HE	PRK00257
PGN_1367	PG1232		1523068	1524387	-	Glutamate dehydrogenase	gdhA	K00262 / pgn00250, pgn00330, pgn00910, pgn01100	COG0334E	PRK14030
PGN_1375	PG1239		1528417	1529145	-	Beta-ketoacyl-acyl carrier protein reductase	fabG	K00059 / pgn00061, pgn01040, pgn01100	COG1028IQR	CLSK823634
PGN_1376	PG1240		1529247	1529864	-	Transcriptional regulator	tetR		COG1309K	CLSK823633
PGN_1377	PG1241		1530458	1532227	+	GTP-binding protein LepA	lepA	K03596	COG0481M	PRK05433
PGN_1378	PG1242		1532337	1533848	+	Replicative DNA helicase	dnaB	K02314 / pgn03030	COG0305L	CLSK822282
PGN_1381	PG1246		1535312	1537924	+	Alanyl-tRNA synthetase	alaS	K01872 / pgn00970	COG0013J	PRK00252
PGN_1387	PG1252		1541847	1543064	-	ABC transporter permease protein		K09808 / pgn02010	COG4591M	CLSK2521546
PGN_1388	PG1253		1543095	1545086	-	DNA Ligase	ligA	K01972 / pgn03030, pgn03410, pgn03420, pgn03430	COG0272L	CLSK2306019
PGN_1389	PG1254		1545092	1545601	-	Acetyltransferase		K00657 / pgn00330, pgn01100	COG1670J
PGN_1390	PG1255	Possibly	1545626	1546231	-	Recombination protein RecR	recR	K06187 / pgn03440	COG0353L	PRK00076
PGN_1391	PG1256		1546246	1547787	-	Ribonuclease E	rne	K08310	COG1530J	CLSK813580
PGN_1393	PG1258		1548081	1548341	-	DNA-binding protein HU	hns/hupB	K03530	COG0776L	CLSK822745
PGN_1441	PG0531		1606444	1608369	+	Glutamine-dependent NAD+ synthetase	nadE	K01950 / pgn00760, pgn01100	COG0171H	PRK02628
PGN_1446	PG0526		1616251	1618116	-	Inner membrane protein translocase component YidC	yidC	K03217 / pgn03060, pgn03070	COG0706U	PRK01318
PGN_1447	PG0525		1618262	1619863	-	CTP synthetase	pyrG	K01937 / pgn00240, pgn01100	COG0504F	PRK05380
PGN_1449	PG0523		1620536	1622014	+	Inosine 5-monophosphate dehydrogenase	guaB	K00088 / pgn00230, pgn01100, pgn01110	COG0516F	PRK07107
PGN_1451	PG0520		1623154	1623405	+	Co-chaperonin GroES	groES	K04078	COG0234O	PRK00364
PGN_1452	PG0521		1623462	1625081	+	Molecular chaperone GroEL	groEL	K04077	COG0459O	PRK00013
PGN_1457	PG0515		1630778	1632337	+	Alkaline phosphatase	phoA		COG1524R	CLSK823906
PGN_1458	PG0514		1632449	1635772	+	Preprotein translocase subunit SecA	secA	K03070 / pgn03060, pgn03070	COG0653U	PRK12901
PGN_1459	PG0513		1635894	1636754	+	Hypothetical protein			COG1561S	PRK11820
PGN_1460	PG0512		1636805	1637353	+	Guanylate kinase	gmk	K00942 / pgn00230, pgn01100	COG0194F	PRK00300
PGN_1461	PG0511		1637391	1638605	+	Spore maturation protein A/B	spmB		COG2715R	CLSK2521519
PGN_1462	PG0510		1638659	1639096	+	Metalloprotease			COG0319R	CLSK913607
PGN_1464	PG0508		1639981	1640565	+	HAD-superfamily subfamily IB hydrolase / phosphoserine phosphatase			COG0560E	CLSK2305886
PGN_1470	PG0502		1646789	1647232	-	SsrA-binding protein	smpB	K03664	COG0691O	PRK05422
PGN_1471	PG0501		1647283	1648356	-	Membrane protein			COG0795R	CLSK822398
PGN_1472	PG0500		1648381	1649493	-	Queuine tRNA-ribosyltransferase	TGT	K00773	COG0343J	CLSK822399
PGN_1481	PG0489		1658048	1659514	-	Polysaccharide biosynthesis protein			COG2244R	CLSK823475
PGN_1482	PG0488		1659576	1660652	-	Holliday junction DNA helicase RuvB	ruvB	K03551 / pgn03440	COG2255L	PRK00080
PGN_1484	PG0486		1661510	1662004	+	Methylated-DNA-protein-cysteine methyltransferase	MGMT	K00567	COG0350L	CLSK913539
PGN_1485	PG0485		1662105	1662425	+	Preprotein translocase subunit YajC	yajC	K03210 / pgn03060, pgn03070	COG1862U	CLSK2305881
PGN_1486	PG0484	Possibly	1662571	1663560	+	YbbR-like protein			COG4856S	CLSK2760228
PGN_1487	PG0483		1663585	1664175	+	Dephospho-CoA kinase	coaE	K00859 / pgn00770, pgn01100	COG0237H	CLSK2305880
PGN_1500	PG0469		1675773	1676006	+	Hypothetical protein				CLSK826783
PGN_1501	PG0468		1676047	1677039	+	Mannose-6-phosphate isomerase	manA	K01809 / pgn00051, pgn00520, pgn01100, pgn01110	COG1482G	CLSK822163
PGN_1503	PG0465		1678028	1678510	+	Ferric uptake transcriptional regulator		K03711	COG0735P	CLSK2305875
PGN_1504	PG0464		1678557	1679810	+	Adenylosuccinate synthetase	purA	K01939 / pgn00230, pgn00250, pgn01100	COG0104F	PRK01117
PGN_1505	PG0463		1679828	1681096	+	Folylpolyglutamate synthase	folC	K11754 / pgn00790, pgn01100	COG0285H	CLSK826782
PGN_1510	PG0452		1686738	1688867	-	Peptidyl-prolyl cis-trans isomerase	surA	K03770	L	CLSK2521517
PGN_1512	PG0450		1690242	1690928	-	Lipoprotein			COG1452M	CLSK823911
PGN_1513	PG0449		1690977	1692311	-	TPR domain-containing protein			COG4783R	CLSK823910
PGN_1514	PG0448		1692371	1693657	-	Outer membrane protein			COG2067I	CLSK823909
PGN_1515	PG0447		1693668	1694384	-	Pantothenate kinase	coaA	K03525 / pgn00770, pgn01100	COG1521K	PRK13320
PGN_1516	PG0446		1694458	1695189	-	Molybdopterin biosynthesis MoeB protein	thiF		COG0476H	CLSK2305874
PGN_1518	PG0444		1715790	1715915	-	Oligopeptide transporter, OPT family			COG1297S	CLSK822538
PGN_1552	PG0415		1739180	1740544	+	Peptidyl-prolyl cis-trans isomerase	sylD	K03771	COG0760O	CLSK2520876
PGN_1554	PG0413		1742495	1742821	+	Membrane protein				CLSK823665
PGN_1555	PG0412		1742836	1744674	+	DNA mismatch repair protein	mutL	K03572 / pgn03430	COG0323L	CLSK823666
PGN_1562	PG0403		1750639	1750929	+	Hypothetical protein				CLSK2305865
PGN_1564	PG0401		1751094	1752617	+	Phosphodiesterase		K06950	COG1418R	PRK12704
PGN_1565	PG0400		1752740	1754134	+	PSP1 domain protein			COG1774S	CLSK2760223
PGN_1566	PG0399		1754160	1754672	+	Gliding motility-associated lipoprotein GldH	gdlH		U	CLSK2305864
PGN_1568	PG0397		1755795	1756067	+	Hypothetical protein				CLSK2305863
PGN_1570	PG0395		1757121	1761404	-	DNA-directed RNA polymerase subunit beta	rpoC	K03046 / pgn00230, pgn00240, pgn01100, pgn03020	COG0086K	PRK00566
PGN_1571	PG0394		1761488	1765279	-	DNA-directed RNA polymerase subunit beta	rpoB	K03043 / pgn00230, pgn00240, pgn01100, pgn03020	COG0085K	PRK00405
PGN_1572	PG0393		1765409	1765768	-	50S ribosomal protein L7/L12	rplL	K02935 / pgn03010	COG0222J	PRK00157
PGN_1573	PG0392		1765828	1766334	-	50S ribosomal protein L10	rplJ	K02864 / pgn03010	COG0244J	PRK00099
PGN_1574	PG0391		1766368	1767048	-	50S ribosomal protein L1	rplA	K02863 / pgn03010	COG0081J	PRK05424
PGN_1575	PG0390		1767087	1767506	-	50S ribosomal protein L11	rplK	K02867 / pgn03010	COG0080J	PRK00140
PGN_1576	PG0389		1767593	1768114	-	Transcription antitermination protein	nusB	K02601	COG0250K	CLSK2760221
PGN_1577	NA		1768154	1768339	-	Preprotein translocase SecE subunit	secE	K03073 / pgn03060, pgn03070 [Direct match to TDC60 though not in W83]	COG0690U	CLSK2791633
PGN_1578	PG0387		1768516	1769685	-	Elongation factor tu	tu	K02358	COG0050J	PRK12735
PGN_1587	PG0378		1779966	1780772	-	Elongation factor Ts	tsf	K02357	COG0264J	PRK09377
PGN_1588	PG0377		1780929	1781756	-	30S ribosomal protein S2	rpsB	K02967 / pgn03010	COG0052J	PRK05299
PGN_1589	PG0376		1781909	1782277	-	30S ribosomal protein S9	rpsI	K02996 / pgn03010	COG0103J	PRK00132
PGN_1590	PG0375		1782305	1782742	-	50S ribosomal protein L13	rplM	K02871 / pgn03010	COG0102J	PRK09216
PGN_1593	PG0369		1785026	1785469	-	Phosphopantetheine adenylyltransferase	coaD	K00954 / pgn00770, pgn01100	COG0669H	PRK00168
PGN_1594	PG0368		1785518	1787434	-	DNA topoisomerase IV subunit B	parE	K02622	COG0187L	PRK05559
PGN_1599	PG0362		1793296	1794546	-	Hypothetical protein				CLSK822136
PGN_1600	PG0361		1793296	1794546	-	Hypothetical protein		K06872	COG1512R	CLSK2305860
PGN_1601	PG0360	Possibly	1794625	1795203	-	Conserved hypothetical protein with lemA family domain		K03744	COG1704S	CLSK2521515
PGN_1602	PG0359		1795259	1795828	-	Flavoredoxin			COG1853R	CLSK822353
PGN_1615	PG0346		1806937	1807524	-	Ribosome biogenesis GTP-binding protein YsxC	engB	K03978	COG0218R	PRK00454
PGN_1630	PG0332		1823213	1825171	-	Transcription termination factor Rho	rho	K03628 / pgn03018	COG1158K	PRK09376
PGN_1646	PG0316		1843465	1844718	-	Seryl-tRNA synthetase	serS	K01875 / pgn00970	COG0172J	PRK05431
PGN_1647	PG0315		1844836	1845075	-	50S ribosomal protein L27	rpmA	K02899 / pgn03010	COG0211J	PRK05435
PGN_1648	PG0314		1845121	1845420	-	50S ribosomal protein L21	rplU	K02888 / pgn03010	COG0261J	PRK05573
PGN_1650	PG0312		1846165	1846686	+	Hypothetical protein				CLSK2760215
PGN_1651	PG0311		1846701	1847636	+	Glycoslytransferase			COG0463M	CLSK2760214
PGN_1652	PG0310		1847654	1848175	+	Nitroreductase			COG0778C	CLSK2305848
PGN_1653	PG0309		1848190	1849185	+	Thiamine biosynthesis lipoprotein ApbE	apbE	K03734	COG1477H	CLSK823990
PGN_1654	PG0308		1849418	1849972	-	Electron transport complex RnfABCDGE type A subunit	nrfA	K03617	COG4657C	CLSK822279
PGN_1655	PG0307		1850015	1850587	-	Electron transport complex RsxE subunit	nrfE	K03613	COG4660C	PRK12405
PGN_1656	PG0306		1850602	1851261	-	Electron transport complex, RnfABCDGE type, G subunit	nrfG	K03612	COG4659C	CLSK2760213
PGN_1657	PG0305		1851276	1852241	-	Electron transport complex RnfABCDGE type D subunit	nrfD	K03614	COG4658C	CLSK822277
PGN_1658	PG0304		1852275	1853588	-	Electron transport complex, RnfABCDGE type, C subunit	nrfC	K03615	COG4656C	CLSK822276
PGN_1659	PG0303		1853642	1854496	-	Ferredoxin / electron transport complex type B subunit	nrfB		COG2878C	PRK07118
PGN_1660	PG0302	Possibly	1854524	1854889	-	Positive regulator of sigma(E), RseC/MucC superfamily		K03803	COG3086T	CLSK822275
PGN_1678	PG0286		1874126	1874365	-	Hypothetical protein				CLSK813539
PGN_1688	PG1747		1884575	1884994	-	Ribose 5-phosphate isomerase B	rpiB	K01808 / pgn00030, pgn01100, pgn01110, pgn01120	COG0698G	CLSK2760310
PGN_1689	PG1748		1885099	1887108	-	Transketolase	tktA	K00615 / pgn00030, pgn01100, pgn01110, pgn01120	COG0021G	CLSK822150
PGN_1695	PG1755		1894594	1895457	-	Fructose-1,6-bisphosphate aldolase	fbaA	K01623 / pgn00010, pgn00030, pgn00051, pgn01100, pgn01110, pgn01120	COG3588G	PRK05377
PGN_1698	PG1758		1897431	1897682	+	30S ribosomal protein S15	rpsO	K02956 / pgn03010	COG0184J	PRK05626
PGN_1702	PG1762		1900122	1903049	+	Bifunctional preprotein translocase subunit SecD/SecF	secD	K12257 / pgn03060, pgn03070	COG0342U	PRK13024
PGN_1704	PG1764		1903991	1905229	-	Beta-ketoacyl-acyl-carrier-protein synthase II	fabF	K09458 / pgn00061, pgn01100	COG0304IQ	CLSK823504
PGN_1705	PG1765		1905257	1905475	-	Acyl carrier protein		K02078	COG0236IQ	PRK00982
PGN_1711	PG1771		1910283	1911287	+	Phenylalanyl-tRNA synthetase subunit alpha	pheS	K01889 / pgn00970	COG0016J	PRK00488
PGN_1716	PG1776		1917764	1918897	+	Molecular chaperone DnaJ	dnaJ	K03686	COG0484O	PRK14289
PGN_1717	PG1777		1919001	1919300	+	Mrp protein homolog	apbC		COG2151R	CLSK823605
PGN_1718	PG1778		1919347	1920117	+	UDP-2,3-diacylglucosamine hydrolase	lpxH	K03269 / pgn00540, pgn01100	COG2908S	CLSK2760313
PGN_1736	PG1824		1947833	1948630	-	Glycogen synthase	glgA	K00703 / pgn00500, pgn01100	COG0297G	CLSK2306120
PGN_1749	PG1816		1962953	1963456	+	NADPH-quinone reductase	mdaB/kefG	K11748	COG2249R	CLSK2306118
PGN_1750	PG1815		1963471	1964217	+	3-deoxy-manno-octulosonate cytidylyltransferase	kdsB	K00979 / pgn00540, pgn01100	COG1212M	PRK05450
PGN_1751	PG1814		1964279	1966282	+	DNA primase	dnaG	K02316 / pgn03030	COG0358L	CLSK2392666
PGN_1757	PG1808		1969667	1971937	+	GTP pyrophosphokinase (stringent factor)	relA	K00951 / pgn00230	COG0317TK	CLSK823739
PGN_1766	PG1799		1980104	1980343	-	Hypothetical protein				CLSK2306117
PGN_1773	PG1792		1999350	1999427	-	Sodium/hydrogen antiporter	kefC		COG0475P	CLSK814154
PGN_1784	PG1851		2004036	2005232	-	DNA/pantothenate metabolism flavoprotein		K13038 / pgn00770, pgn01100	COG0452H	CLSK822671
PGN_1785	PG1852		2005276	2006037	-	DNA polymerase III epsilon chain	dnaQ	K02342 / pgn00230, pgn00240, pgn01100, pgn03030, pgn03430, pgn03440	COG0847L	CLSK822672
PGN_1786	PG1853		2006068	2007183	-	DNA polymerase III beta chain	dnaN	K02338 / pgn00230, pgn00240, pgn01100, pgn03030, pgn03430, pgn03440	COG0592L	CLSK2306125
PGN_1789	PG1856		2009566	2010003	-	Deoxycytidylate deaminase	tadA	K01493 / pgn00240, pgn01100	COG2131F	CLSK823859
PGN_1794	PG1861		2013969	2014121	-	Hypothetical protein			COG1929G	CLSK2306128
PGN_1805	PG1878		2026635	2028077	+	Cysteinyl-tRNA synthetase	cysS	K01883 / pgn00970	COG0215J	PRK00260
PGN_1806	PG1879		2028146	2029147	+	Patatin		K07001	COG1752R	CLSK922726
PGN_1807	PG1880		2029176	2030168	+	Glycosyltransferase			COG1216R	CLSK823603
PGN_1827	PG1896		2055222	2056493	+	S-adenosylmethionine synthetase	metK	K00789 / pgn00270, pgn01100, pgn01110	COG0192H	PRK05250
PGN_1829	PG1898		2057314	2057877	-	Nicotinamide mononucleotide transporter		K03811	COG3201H	CLSK2306138
PGN_1832	PG1901		2061419	2061961	-	Ribosome recycling factor	frr	K02838	COG0233J	PRK00083
PGN_1833	PG1902		2062016	2062717	-	Uridylate kinase	pyrH	K09903 / pgn00240, pgn01100	COG0528F	PRK00358
PGN_1834	PG1903		2062818	2064791	-	Hypothetical protein				CLSK793411
PGN_1841	PG1911		2070019	2070993	-	DNA-directed RNA polymerase subunit alpha	rpoA	K03040 / pgn00230, pgn00240, pgn01100, pgn03020	COG0202K	PRK05182
PGN_1842	PG1912		2071024	2071611	-	30S ribosomal protein S4	rpsD	K02986 / pgn03010	COG0522J	PRK05327
PGN_1843	PG1913		2071789	2072157	-	30S ribosomal protein S11	rpsK	K02948 / pgn03010	COG0100J	PRK05309
PGN_1844	PG1914		2072187	2072549	-	30S ribosomal protein S13	rpsM	K02952 / pgn03010	COG0099J	PRK05179
PGN_1845	PG1915		2072600	2072698	-	50S ribosomal protein L36	rpmJ	K02919 / pgn03010	COG0257J	PRK00831
PGN_1846	PG1916		2072733	2072933	-	Translation initiation factor IF-1	infA	K02518	COG0361J	PRK00276
PGN_1847	PG1917		2072954	2073721	-	Methionine aminopeptidase type I		K01265	COG0024J	CLSK2760318
PGN_1848	PG1918		2073739	2075061	-	Preprotein translocase subunit SecY	secY	K03076 / pgn03060, pgn03070	COG0201U	PRK09204
PGN_1849	PG1919		2075084	2075512	-	50S ribosomal protein L15	rplO	K02876 / pgn03010	COG0200J	PRK05592
PGN_1850	PG1920		2075556	2075714	-	50S ribosomal protein L30	rpmD	K02907 / pgn03010	COG1841J	PRK05611
PGN_1851	PG1921		2075752	2076252	-	30S ribosomal protein S5	rpsE	K02988 / pgn03010	COG0098J	PRK00550
PGN_1852	PG1922		2076276	2076602	-	50S ribosomal protein L18	rplR	K02881 / pgn03010	COG0256J	PRK05593
PGN_1853	PG1923		2076639	2077172	-	50S ribosomal protein L6	rplF	K02933 / pgn03010	COG0097J	PRK05498
PGN_1854	PG1924		2077209	2077586	-	30S ribosomal protein S8	rpsH	K02994 / pgn03010	COG0096J	PRK00136
PGN_1855	PG1925		2077655	2077906	-	30S ribosomal protein S14	rpsN	K02954 / pgn03010	COG0199J	PRK08881
PGN_1856	PG1926		2077926	2078468	-	50S ribosomal protein L5	rplE	K02931 / pgn03010	COG0094J	PRK00010
PGN_1857	PG1927		2078829	2079176	-	50S ribosomal protein L24	rplX	K02895 / pgn03010	COG0198J	PRK00004
PGN_1858	PG1928		2078829	2079176	-	50S ribosomal protein L14	rplN	K02874 / pgn03010	COG0093J	PRK05483
PGN_1859	PG1929		2079196	2079432	-	30S ribosomal protein S17	rpsQ	K02961 / pgn03010	COG0186J	PRK05610
PGN_1861	PG1931		2080119	2080841	-	50S ribosomal protein L16	rplP	K02878 / pgn03010	COG0197J	PRK09203
PGN_1862	PG1932		2081325	2081576	-	30S ribosomal protein S3	rpsC	K02982 / pgn03010	COG0092J	PRK00310
PGN_1863	PG1933		2080866	2081252	-	50S ribosomal protein L22	rplV	K02890 / pgn03010	COG0091J	PRK00565
PGN_1864	PG1934		2081325	2081576	-	30S ribosomal protein S19	rpsS	K02965 / pgn03010	COG0185J	PRK00357
PGN_1865	PG1935		2081617	2082423	-	50S ribosomal protein L2	rplB	K02886 / pgn03010	COG0090J	PRK09374
PGN_1866	PG1936		2082448	2082723	-	50S ribosomal protein L23	rplW	K02892 / pgn03010	COG0089J	PRK05738
PGN_1867	PG1937		2082756	2083367	-	50S ribosomal protein L4	rplD	K02926 / pgn03010	COG0088J	PRK05319
PGN_1868	PG1938		2083385	2083984	-	50S ribosomal protein L3	rplC	K02906 / pgn03010	COG0087J	PRK00001
PGN_1869	PG1939		2084025	2084312	-	30S ribosomal protein S10	rpsJ	K02946 / pgn03010	COG0051J	PRK00596
PGN_1870	PG1940		2084346	2086451	-	Elongation factor G	fusA	K02355	COG0480J	PRK12739
PGN_1871	PG1941		2086482	2086940	-	30S ribosomal protein S7	rpsG	K02992 / pgn03010	COG0049J	PRK05302
PGN_1872	PG1942		2087195	2087581	-	30S ribosomal protein S12	rpsL	K02950 / pgn03010	COG0048J	PRK05163
PGN_1883	PG1951		2100415	2102097	+	Glutaminyl-tRNA synthetase	glnS	K01886 / pgn00970, pgn01100	COG0008J	PRK05347
PGN_1884	PG1952		2102143	2102772	+	Alkaline phosphatase	phoA		COG0586S	CLSK822655
PGN_1885	PG1953		2102853	2103770	+	Membrane protein			COG1284S	CLSK823412
PGN_1886	PG1954		2103792	2104793	+	NAD dependent epimerase			COG0451MG	CLSK2760324
PGN_1892	PG1961		2108204	2110453	-	Hypothetical protein			COG0306P	CLSK814196
PGN_1895	PG1963		2111706	2112263	+	Sua5/YciO/YrdC/YwlC family protein		K07566	COG0009J	CLSK823710
PGN_1934	PG1989		2157692	2157910	-	Hypothetical protein				CLSK2306150
PGN_1946	PG2001		2168251	2169630	-	Signal peptidase I	lepB	K03100 / pgn03060	COG0681U	CLSK823490
PGN_1947	PG2002		2169664	2170362	-	Dihydrodipicolinate reductase	dapB	K00215 / pgn00300, pgn01100, pgn01110, pgn01120	COG0289E	CLSK2392664
PGN_1955	PG2010		2177976	2179706	+	Phosphomannomutase	cpsG	K01840 / pgn00051, pgn00520, pgn01100, pgn01110	COG1109G	CLSK822767
PGN_1968	PG2022		2199886	2202411	-	Hypothetical protein			COG4485S	CLSK823288
PGN_1969	PG2023		2202594	2203547	-	Methionyl-tRNA formyltransferase	fmt	K00604 / pgn00670, pgn00970	COG0223J	PRK00005
PGN_1990	PG2044		2228404	2229141	+	Zinc ribbon domain-containing protein		K07164	COG1579R	CLSK822421
PGN_1991	PG2046		2229423	2230769	+	Cell-cycle protein		K04075	COG0037D	CLSK913543
PGN_1996	PG2052		2244157	2245821	+	Dihydrodipicolinate synthase	dapA	K01714 / pgn00300, pgn01100, pgn01110, pgn01120	COG0329EM	CLSK2306166
PGN_2005	PG0056		2244157	2245821	+	Hypothetical protein				CLSK2305809
PGN_2006	PG0057		2245872	2247038	+	Nicotinate phosphoribosyltransferase	pncB	K00763 / pgn00760, pgn01100	COG1488H	PRK05321
PGN_2007	PG0058		2247056	2247631	+	Nicotinic acid mononucleotide adenylyltransferase	nadD	K00969 / pgn00760, pgn01100	COG1057H	PRK00071
PGN_2018	PG0070		2260026	2260799	-	UDP-N-acetylglucosamine acyltransferase	lpxA	K00677 / pgn00540, pgn01100	COG1043M	PRK05289
PGN_2019	PG0071		2260817	2262187	-	UDP-3-O-[3-hydroxymyristoyl] N-acetylglucosamine deacetylase	lpxC	K02372 and K02535 / pgn00061, pgn00540, pgn01100	COG0774M	PRK13188
PGN_2020	PG0072		2262184	2263215	-	UDP-3-O-[3-hydroxymyristoyl] glucosamine N-acyltransferase	lpxD	K02536 / pgn00540, pgn01100	COG1044M	PRK00892
PGN_2022	PG0074		2264173	2265213	-	Peptide chain release factor 1	prfA	K02835	COG0216J	PRK00591
PGN_2023	PG0075		2265283	2266431	-	Phosphoribosylformylglycinamidine cyclo-ligase	purM	K01933 / pgn00230, pgn01100, pgn01110	COG0150F	CLSK823837
PGN_2024	PG0076		2266478	2267401	-	N-acetylmuramoyl-L-alanine amidase	amiB		COG1705NU	CLSK822759
PGN_2034	PG0087		2278592	2279215	-	Sugar isomerase		K06041	COG0794M	CLSK823483
PGN_2045	PG0099		2291930	2294371	-	Phenylalanyl-tRNA synthetase subunit beta	pheT	K01890 / pgn00970	COG0072J	PRK00629
PGN_2051	PG2071		2304382	2305299	-	Hypothetical protein			COG3176R	CLSK826900
PGN_2053	PG2069		2306225	2306938	-	Oxidoreductase	fabG		COG1028IQR	CLSK826898
PGN_2054	PG2068		2306962	2307402	-	Glycerol-3-phosphate cytidylyltransferase	tagD	K00968 / pgn00564, pgn01100	COG0615MI	CLSK826897
PGN_2055	PG2067		2307442	2308521	-	4-hydroxythreonine-4-phosphate dehydrogenase	pdxA	K00097 / pgn00750, pgn01100	COG1995H	CLSK823916
PGN_2056	PG2066		2308583	2309620	-	Lipoprotein				CLSK823915
PGN_2060	PG2062		2311419	2312765	-	Histidyl-tRNA synthetase	hisS	K01892 /pgn00970	COG0124J	PRK00037
PGN_2061	PG2061	Possibly	2312844	2313314	-	Dihydrofolate reductase	folA	K00287 / pgn00670, pgn00790, pgn01100	COG0262H	CLSK822986
PGN_2062	PG2060	Possibly	2313378	2314163	-	Thymidylate synthase	thyA	K00560 / pgn00240, pgn00670, pgn01100	COG0207F	PRK01827
PGN_2079	PG2215		2338098	2339165	-	Mannose-1-phosphate guanylyltransferase	manC	K00971 / pgn00051, pgn00520, pgn01100, pgn01110	COG0836M	CLSK823285
PGN_2081	PG2217		2341161	2343047	+	1-deoxy-D-xylulose-5-phosphate synthase	ispA	K01662 / pgn00900, pgn01100, pgn01110	COG1154HI	PRK05444
PGN_2085	PG2221		2346985	2348301	+	Fe-S oxidoreductase / MiaB-like tRNA modifying enzyme			COG0621J	CLSK913567
PGN_2086	PG2222		2348367	2349215	+	Acetyltransferase	lpxM	K02517 / pgn00540, pgn01100	COG1560M	CLSK2521583
PGN_2087	PG2223		2349272	2350222	+	Glycoslytransferase	wbbL	K07011	COG1216R	CLSK2760338
