# Supplementary material for: Identification of essential genes of the periodontal pathogen Porphyromonas gingivalis
Source: BMC Genomics. 2012 Oct 31;13:578. doi: 10.1186/1471-2164-13-578 (PMC3547785; doi:10.1186/1471-2164-13-578)
Supplement: Additional file 2 — Table S2. Shared genes between P. gingivalis strain ATCC 33277 and B. thetaiotaomicron that are only essential in B. thetaiotaomicron. (XLSX 11 kb) [file 1471-2164-13-578-S2.xlsx]

## Sheet: Sheet1
CDS B. theta	CDS P. gingivalis ATCC 33277	Function
BT0287	PGN_0673	Putative biopolymer transmembrane protein
BT0307	PGN_0275	Phosphofructokinase
BT0375	PGN_0094	Integrase
BT0547	PGN_0010	Aspartate aminotransferase
BT0552	PGN_1980	Glutamate synthase, small subunit
BT0595	PGN_0385	Integrase
BT0698	PGN_0634	3-methyl-2-oxobutanoate hydroxymethyltransferase
BT0795	PGN_1016	DNA-binding protein
BT0850	PGN_1373	Putative transcriptional regulator
BT0928	PGN_0753	Two-component system response regulator
BT0947	PGN_1579	Integrase
BT1053	PGN_1108	RNA polymerase ECF-type sigma factor
BT1055	PGN_1070	Pyruvate formate-lyase activating enzyme
BT1066	PGN_0178	Conserved hypothetical protein
BT1124	PGN_0094	Putative integrase
BT1215	PGN_0446	ABC transporter, permease protein
BT1263	PGN_0675	Putative protease I
BT1732	PGN_0861	Amino acid exporter, putative
BT2003	PGN_0099	Putative membrane peptidase
BT2007	PGN_0802	Putative glycoprotease
BT2165	PGN_1186	Two-component system response regulator
BT2184	PGN_0450	RNA polymerase ECF-type sigma factor
BT2192	PGN_1690	Putative lipoprotein
BT2206	PGN_1876	Zinc ABC transporter, permease
BT2250	PGN_1831	Putative GTPase
BT2293	PGN_0063	Conserved protein, conjugate transposon
BT2372	PGN_0082	Transcriptional regulator
BT2595	PGN_0059	Conserved protein, conjugate transposon
BT2596	PGN_0060	Conserved protein, conjugate transposon
BT2752	PGN_1979	Primosomal protein N
BT2883	PGN_1706	Phosphoribosylglycinamide formyltransferase
BT2985	PGN_1046	DNA repair protein
BT3031	PGN_0843	Hypothetical protein
BT3053	PGN_0496	Putative cytochrome B subunit
BT3055	PGN_0498	Succinate dehydrogenase iron-sulfur protein
BT3089	PGN_0294	Putative outer membrane protein
BT3135	PGN_0094	Integrase
BT3212	PGN_0571	Putative bacitracin resistance protein
BT3286	PGN_1694	Hypothetical protein
BT3532	PGN_0483	Aldose 1-epimerase precursor
BT3798	PGN_1690	Putative exported fucosidase
BT3820	PGN_1015	Putative DNA polymerase III, delta subunit
BT3849	PGN_1553	Hypothetical protein
BT3856	PGN_1728	Conserved hypothetical protein
BT3868	PGN_0039	Beta-N-hexosaminidase, glycosyl hyrolase family 20
BT3883	PGN_0021	2-hydroxyhepta-2,4-diene-1,7-dioate isomerase
BT3996	PGN_0099	Putative peptidase
BT4011	PGN_1903	DNA-methyltransferase
BT4308	PGN_1492	Pantoate-beta-alanine ligase
BT4322	PGN_1137	Conserved hypothetical protein
BT4335	PGN_0486	Hypothetical protein
BT4425	PGN_1941	Deoxyribose-phosphate aldolase
BT4449	PGN_0700	Putative dehydrogenase
BT4546	PGN_0584	Hypothetical protein
BT4571	PGN_0450	RNA polymerase ECF-type sigma factor
BT4643	PGN_0319	RNA polymerase ECF-type sigma factor
BT4712	PGN_1643	Conserved hypothetical protein
BT4748	PGN_0086	Helicase-like
BT4780	PGN_0594	Conserved protein, conjugate transposon
