# Supplementary material for: Identification of essential genes of the periodontal pathogen Porphyromonas gingivalis
Source: BMC Genomics. 2012 Oct 31;13:578. doi: 10.1186/1471-2164-13-578 (PMC3547785; doi:10.1186/1471-2164-13-578)
Supplement: Additional file 3 — Table S3. Details of P. gingivalis strain ATCC 33277 essential genes shared only with B. thetaiotaomicron. (XLS 24 kb) [file 1471-2164-13-578-S3.xls]

## Sheet: Sheet1
Locus in 33277	Locus in W83	Locus in B. theta	Start	End	Strand	ProteinID	Abbreviation	KEGG KO/Pathway	Notes	bp (B. theta)	bp (P. gingivalis)
PGN_0198	PG2150	BT0577	210131	211618	-	LysM domain-containing protein			peptidoglycan-binding domain in a xanthine/uracil permease operon	1766	1503
PGN_0249	PG0136	BT4044	268091	269122	+	Hypothetical protein / membrane protein		K07027	putative lysyl-phosphatidylglycerol sythase (involved in polymixin B resistance)	986	1047
PGN_0253	PG0140	BT4000	273167	273856	-	Conserved hypothetical protein			definite signal sequence/Pfam-B_6455/Pfam-B_13159/Pfam-B_1555/anaerobe specific??	887	705
PGN_0260	PG0147	BT4376	279077	279598	-	Lipoprotein			lipopolysaccharide assembly	527	537
PGN_0272	PG0160	BT3808	293131	294015	-	Hypothetical protein				911	900
PGN_0299	PG0191	BT3725	327606	330263	+	Outer membrane protein		K07277	outer membrane assembly	2657	2694
PGN_0523	PG1588	BT3647	572418	573167	+	Conserved hypothetical protein				686	861
PGN_0642	PG0598	BT2417	701493	703430	+	Permease				1850	1953
PGN_0663	PG0621	BT3927	723270	723800	+	Hypothetical protein			two identical DUF1599 regions	542	546
PGN_0759	PG0728	BT3714	831015	832157	-	Hypothetical protein			acyltransferase domain	1148	1164
PGN_0884	PG1405	BT2133	977621	980458	-	Organic solvent tolerance protein	ostA			2708	2853
PGN_0907	PG1063	BT0890	1008815	1009237	-	Transcriptional regulator			helix-turn-helix type 3	470	438
PGN_1026	PG0920	BT0251	1171124	1171234	-	Glycosyl transferase family 2		K00721 / pgn01100		743	768
PGN_1222	PG1125	BT2761	1386756	1387781	-	Hypothetical protein			Pfam-B_2663 / downstream of uracil permease	638	654
PGN_1301	PG1052	BT0688	1443481	1443819	-	Transcriptional regulator			helix-turn-helix	668	354
PGN_1387	PG1252	BT1475	1541847	1543064	-	ABC transporter permease protein		K09808 / pgn02010		1157	1233
PGN_1461	PG0511	BT3284	1637391	1638605	+	Spore maturation protein A/B	spmB			1232	1230
PGN_1462	PG0510	BT3283	1638659	1639096	+	Metalloprotease			UPF0054	413	453
PGN_1471	PG0501	BT0834	1647283	1648356	-	Membrane protein				1097	1089
PGN_1481	PG0489	BT3287	1658048	1659514	-	Polysaccharide biosynthesis protein				1448	1503
PGN_1599	PG0362	BT0328	1793296	1794546	-	Hypothetical protein			probable signal sequence / DUF4289 / anaerobe specific ??	2042	2211
PGN_1736	PG1824	BT4307	1947833	1948630	-	Glycogen synthase	glgA	K00703 / pgn00500, pgn01100		704	867
PGN_1784	PG1851	BT1362	2004036	2005232	-	DNA/pantothenate metabolism flavoprotein		K13038 / pgn00770, pgn01100		1202	1212
PGN_1968	PG2022	BT2796	2199886	2202411	-	Hypothetical protein				2531	2541
PGN_1990	PG2044	BT0883	2228404	2229141	+	Zinc ribbon domain-containing protein		K07164	DUF164	830	762
