# Supplementary material for: Identification of essential genes of the periodontal pathogen Porphyromonas gingivalis
Source: BMC Genomics. 2012 Oct 31;13:578. doi: 10.1186/1471-2164-13-578 (PMC3547785; doi:10.1186/1471-2164-13-578)
Supplement: Additional file 5 — Table S5.P. gingivalis strain ATCC 33277 genes without insertions that are excluded from consideration as essential genes based on total TA site number. (XLS 24 kb) [file 1471-2164-13-578-S5.xls]

## Sheet: Sheet1
Gene Locus	TA sites	Insertion Ratio	Functional Characterization	Gene Length (bp)
PGN_0019	3	0	Hypothetical protein	92
PGN_0040	1	0	Hypothetical protein	95
PGN_0110	2	0	Hypothetical protein	110
PGN_0177	7	0	Hypothetical protein	321
PGN_0244	6	0	Hypothetical protein	207
PGN_0280	6	0	Hypothetical protein	288
PGN_0292	5	0	Hypothetical protein	104
PGN_0312	8	0	Hypothetical protein	243
PGN_0352	7	0	Hypothetical protein	158
PGN_0372	3	0	Hypothetical protein	74
PGN_0435	9	0	Partial hemagglutinin-related protein	212
PGN_0441	2	0	Hypothetical protein	83
PGN_0453	4	0	Partial transposase Orf1 in ISPg5	98
PGN_0474	6	0	Hypothetical protein	80
PGN_0479	0	NA	Hypothetical protein	74
PGN_0489	5	0	Hypothetical protein	125
PGN_0494	3	0	Hypothetical protein	128
PGN_0551	6	0	Hypothetical protein	77
PGN_0553	9	0	Hypothetical protein	326
PGN_0651	4	0	Hypothetical protein	74
PGN_0681	3	0	Hypothetical protein	77
PGN_0730	6	0	Hypothetical protein	74
PGN_0752	7	0	Hypothetical protein	146
PGN_0776	2	0	Hypothetical protein	98
PGN_0797	4	0	Hypothetical protein	119
PGN_0835	5	0	Hypothetical protein	146
PGN_0920	7	0	Partial excisionase	137
PGN_0937	4	0	Hypothetical protein	92
PGN_0958	7	0	Hypothetical protein	77
PGN_1082	1	0	Hypothetical protein	149
PGN_1083	0	NA	Hypothetical protein	74
PGN_1084	0	NA	Hypothetical protein	161
PGN_1183	6	0	Hypothetical protein	125
PGN_1266	4	0	Hypothetical protein	110
PGN_1322	7	0	Hypothetical protein	174
PGN_1355	7	0	Hypothetical protein	137
PGN_1392	7	0	Hypothetical protein	74
PGN_1427	7	0	Hypothetical protein	122
PGN_1435	6	0	Hypothetical protein	213
PGN_1465	6	0	Hypothetical protein	170
PGN_1559	8	0	Hypothetical protein	213
PGN_1561	8	0	Hypothetical protein	296
PGN_1563	7	0	Hypothetical protein	80
PGN_1583	3	0	Hypothetical protein	173
PGN_1607	5	0	Hypothetical protein	167
PGN_1609	5	0	Hypothetical protein	71
PGN_1665	7	0	Hypothetical protein	86
PGN_1684	5	0	Hypothetical protein	86
PGN_1696	4	0	Hypothetical protein	207
PGN_1731	3	0	Hypothetical protein	95
PGN_1765	9	0	Hypothetical protein	122
PGN_1809	3	0	Hypothetical protein	77
PGN_1822	5	0	Hypothetical protein	83
PGN_1860	8	0	50S ribosomal protein L29	176
PGN_1891	7	0	50S ribosomal protein L28	237
PGN_1908	3	0	Hypothetical protein	101
PGN_1910	2	0	Hypothetical protein	152
PGN_1923	7	0	Hypothetical protein	92
PGN_1936	4	0	Hypothetical protein	155
PGN_1972	2	0	Hypothetical protein	104
PGN_2027	9	0	Hypothetical protein	276
