# Supplementary material for: Identification of essential genes of the periodontal pathogen Porphyromonas gingivalis
Source: BMC Genomics. 2012 Oct 31;13:578. doi: 10.1186/1471-2164-13-578 (PMC3547785; doi:10.1186/1471-2164-13-578)
Supplement: Additional file 6 — Table S6.Primer sequences for vector-part PCR, nested semi-random PCR sequencing and Illumina sequencing [file 1471-2164-13-578-S6.xls]

## Sheet: Sheet1
Primer	Sequence	Comments
ermG +	TAGGTGCAGGGAAAGGTCAT	Vector
ermG -	CCATTTTTGCTGGCTTTCTT	Vector
bla +	TTGCCGGGAAGCTAGAGTAA	Vector
bla -	GCTATGTGGCGGTATTAT	Vector
himar1c9a +	GACGGAAAAACTCGGGTGTA	Vector
himar1c9a -	TTCAAGCGTGGTGAAATGAG	Vector
SAMseq1	ACGTACTCATGGTTCATCCCGATA	Semi-random
SAMseq2	GCGTATCGGTCTGTATATCAGCAA	Semi-random
SAMseq3	TCTATTCTCATCTTTCTGAGTCCAC	Semi-random
ARB1	GGCCACGCGTGCACTAGTACN10TACNG	Semi-random
ARB2	GGCCACGCGTGCACTAGTAC	Semi-random
pSAM1	CCTGACGGATGGCCTTTTTGCGTTTCTACC	Illumina
pSAM2	AATGATACGGCGACCACCGAGATCTACACTCTTTGACCGGGGACTTATCATCCAACCTGTTA	Illumina
pSAM3	ACACTCTTTGACCGGGGACTTATCATCCAACCTGTTA	Illumina
Olj527	CAAGCAGAAGACGGCATACGAGATAAAAAAGTGACTGGAGTTCAGACGTGTGCTCTTCCGATCT	Illumina
Olj528	CAAGCAGAAGACGGCATACGAGATACACACGTGACTGGAGTTCAGACGTGTGCTCTTCCGATCT	Illumina
Olj529	CAAGCAGAAGACGGCATACGAGATAGAGAGGTGACTGGAGTTCAGACGTGTGCTCTTCCGATCT	Illumina
Olj530	CAAGCAGAAGACGGCATACGAGATATATATGTGACTGGAGTTCAGACGTGTGCTCTTCCGATCT	Illumina
Olj531	CAAGCAGAAGACGGCATACGAGATCACACAGTGACTGGAGTTCAGACGTGTGCTCTTCCGATCT	Illumina
Olj532	CAAGCAGAAGACGGCATACGAGATCCCCCCGTGACTGGAGTTCAGACGTGTGCTCTTCCGATCT	Illumina
Olj533	CAAGCAGAAGACGGCATACGAGATCGCGCGGTGACTGGAGTTCAGACGTGTGCTCTTCCGATCT	Illumina
Olj534	CAAGCAGAAGACGGCATACGAGATCTCTCTGTGACTGGAGTTCAGACGTGTGCTCTTCCGATCT	Illumina
Olj535	CAAGCAGAAGACGGCATACGAGATGAGAGAGTGACTGGAGTTCAGACGTGTGCTCTTCCGATCT	Illumina
Olj536	CAAGCAGAAGACGGCATACGAGATGCGCGCGTGACTGGAGTTCAGACGTGTGCTCTTCCGATCT	Illumina
Olj537	CAAGCAGAAGACGGCATACGAGATGGGGGGGTGACTGGAGTTCAGACGTGTGCTCTTCCGATCT	Illumina
Olj538	CAAGCAGAAGACGGCATACGAGATGTGTGTGTGACTGGAGTTCAGACGTGTGCTCTTCCGATCT	Illumina
Olj539	CAAGCAGAAGACGGCATACGAGATTATATAGTGACTGGAGTTCAGACGTGTGCTCTTCCGATCT	Illumina
Olj540	CAAGCAGAAGACGGCATACGAGATTCTCTCGTGACTGGAGTTCAGACGTGTGCTCTTCCGATCT	Illumina
Olj541	CAAGCAGAAGACGGCATACGAGATTGTGTGGTGACTGGAGTTCAGACGTGTGCTCTTCCGATCT	Illumina
Olj542	CAAGCAGAAGACGGCATACGAGATTTTTTTGTGACTGGAGTTCAGACGTGTGCTCTTCCGATCT	Illumina
